# Supplementary material for: A Scoping Review of Galectin-3 as a Biomarker of Cardiovascular Diseases in Pediatric Populations
Source: Int J Environ Res Public Health. 2022 Apr 5;19(7):4349. doi: 10.3390/ijerph19074349 (PMC8998322; doi:10.3390/ijerph19074349)
Supplement: Supplementary file 1 [file ijerph-19-04349-s001.zip]

Archive with 1 entries (1 files):
- ijerph-1606455-supplementary.pdf
